# Supplementary material for: Assessment of Influenza Vaccine Uptake According to the Presence of a Chronic Disease
Source: Vaccines (Basel). 2023 May 4;11(5):938. doi: 10.3390/vaccines11050938 (PMC10223139; doi:10.3390/vaccines11050938)
Supplement: Supplementary file 1 [file vaccines-11-00938-s001.zip]

Archive with 1 entries (1 files):
- vaccines-2351262-supplementary.pdf
